# Supplementary material for: Direct detection of drug-resistant Mycobacterium tuberculosis using targeted next generation sequencing
Source: Front Public Health. 2023 Jun 29;11:1206056. doi: 10.3389/fpubh.2023.1206056 (PMC10340549; doi:10.3389/fpubh.2023.1206056)
Supplement: Supplementary file 8 [file Table_8.xlsx]

## Sheet: Sheet1
Manuscript	tNGS Dataset (MinION)			WGS Dataset (Illumina)
Strain	ID	Biosample Accession	Accession	ID	Biosample Accession	Accession
1	IDR2000275450	SAMN35560958	SRR24918257	IDR2000275450	SAMN35560958	SRR24799269
2	IDR2000281590	SAMN31062683	SRR24918256	IDR2000281590	SAMN31062683	SRR21736377
3	IDR2100065154	SAMN35560974	SRR24918249	IDR2100065154	SAMN35560974	SRR24799252
4	IDR2100084217	SAMN35560987	SRR24918244	IDR2100084217	SAMN35560987	SRR24799237
5	IDR2100096271	SAMN35560992	SRR24918241	IDR2100096271	SAMN35560992	SRR24799232
6	IDR1900062412	SAMN15703306	SRR12395189	IDR1900062412	SAMN27765547	SRR18914231
7	IDR2000002371	SAMN31020199	SRR24918259	IDR2000002371	SAMN31020199	SRR21710938
8	IDR2000006533	N/A	N/A	IDR2000006533	SAMN31020424	SRR21711121
9	IDR2000008928	SAMN31023088	SRR24918258	IDR2000008928	SAMN31023088	SRR21713549
10	IDR2000010143	SAMN35560946	SRR24918247	IDR2000010143	SAMN35560946	SRR24799299
11	IDR2000001744	N/A	N/A	IDR2000001744	SAMN31020196	SRR21710918
12	IDR2000222194	N/A	N/A	IDR2000222194	SAMN35560955	SRR24799273
13	IDR2000236419	SAMN35560956	SRR24918212	IDR2000236419	SAMN35560956	SRR24799271
14	IDR2100019059	SAMN35560960	SRR24918255	IDR2100019059	SAMN35560960	SRR24799267
15	IDR2100068751	SAMN35560976	SRR24918248	IDR2100068751	SAMN35560976	SRR24799249
16	IDR2100071165	SAMN35560979	SRR24918246	IDR2100071165	SAMN35560979	SRR24799246
17	IDR2100100627	N/A	N/A	IDR2100100627	SAMN35560995	SRR24799229
18	IDR2000002361	SAMN31020197	SRR24918179	IDR2000002361	SAMN31020197	SRR21710917
19	IDR2000003852	N/A	N/A	IDR2000003852	SAMN35560941	SRR24799239
20	IDR2000136983	SAMN31037896	SRR24918225	IDR2000136983	SAMN31037896	SRR21727735
21	IDR2000138867	SAMN31037897	SRR24918215	IDR2000138867	SAMN31037897	SRR21727724
22	IDR2000004840	N/A	N/A	IDR2000004840	SAMN31020413	SRR21711109
23	IDR2000027028	SAMN35560947	SRR24918236	IDR2000027028	SAMN35560947	SRR24799288
24	IDR2000171559	SAMN35560952	SRR24918214	IDR2000171559	SAMN35560952	SRR24799276
25	IDR2000206430	SAMN31038526	SRR24918213	IDR2000206430	SAMN31038526	SRR21727886
26	IDR2000259677	SAMN35560957	SRR24918211	IDR2000259677	SAMN35560957	SRR24799270
27	IDR2100031507	SAMN35560963	SRR24918254	IDR2100031507	SAMN35560963	SRR24799264
28	IDR2100032079	SAMN35560964	SRR24918253	IDR2100032079	SAMN35560964	SRR24799263
29	IDR2100056151	SAMN35560967	SRR24918252	IDR2100056151	SAMN35560967	SRR24799259
30	IDR2100063536	SAMN35560972	SRR24918251	IDR2100063536	SAMN35560972	SRR24799254
31	IDR2100064982	SAMN35560973	SRR24918250	IDR2100064982	SAMN35560973	SRR24799253
32	IDR2100081270	SAMN35560986	SRR24918245	IDR2100081270	SAMN35560986	SRR24799238
33	IDR2100089216	SAMN35560990	SRR24918243	IDR2100089216	SAMN35560990	SRR24799234
34	IDR2100089354	SAMN35560991	SRR24918242	IDR2100089354	SAMN35560991	SRR24799233
35	IDR2100100785	SAMN35560997	SRR24918240	IDR2100100785	SAMN35560997	SRR24799226
36	IDR2200022834	N/A	N/A	IDR2200023583	SAMN35561010	SRR24799212
37	IDR2200023048	N/A	N/A	IDR2200023796	SAMN35561011	SRR24799211
38	IDR2200023807	SAMN35571871	SRR24807243	IDR2200039575	SAMN35561023	SRR24799198
39	IDR2200025030	SAMN35561014	SRR24918237	IDR2200025030	SAMN35561014	SRR24799208
40	IDR2200025031	SAMN35571872	SRR24807242	IDR2200025002	SAMN35561013	SRR24799209
41	IDR2200026713	N/A	N/A	IDR2200026713	SAMN35561015	SRR24799207
42	IDR2200028607	SAMN35561016	SRR24918235	IDR2200028607	SAMN35561016	SRR24799205
43	IDR2200029057	SAMN35571873	SRR24807241	IDR2200020123	SAMN35561008	SRR24799214
44	IDR2200029431	SAMN35571874	SRR24807240	IDR2200018225	SAMN35561007	SRR24799215
45	IDR2200032145	SAMN35571875	SRR24807239	IDR2200031816	SAMN35561017	SRR24799204
46	IDR2200034189	SAMN35561019	SRR24918234	IDR2200034189	SAMN35561019	SRR24799202
47	IDR2200034903	SAMN35561020	SRR24918233	IDR2200034903	SAMN35561020	SRR24799201
48	IDR2200035029	N/A	N/A	IDR2200040702	SAMN35561025	SRR24799196
49	IDR2200035380	SAMN35561021	SRR24918232	IDR2200035380	SAMN35561021	SRR24799200
50	IDR2200035945	N/A	N/A	IDR2200017258	SAMN35561006	SRR24799216
51	IDR2200037357	SAMN35561022	SRR24918231	IDR2200037357	SAMN35561022	SRR24799199
52	IDR2200040544	N/A	N/A	IDR2200041616	SAMN35561026	SRR24799194
53	IDR2200040571	N/A	N/A	IDR2200040571	SAMN35561024	SRR24799197
54	IDR2200042720	SAMN35561028	SRR24918230	IDR2200042720	SAMN35561028	SRR24799192
55	IDR2200042918	SAMN35571877	SRR24807237	IDR2200042578	SAMN35561027	SRR24799193
56	IDR2200046916	SAMN35571878	SRR24807235	IDR2200046918	SAMN35561029	SRR24799191
57	IDR2200047816	N/A	N/A	IDR2200049147	SAMN35561031	SRR24799189
58	IDR2200049405	SAMN35561032	SRR24918229	IDR2200049405	SAMN35561032	SRR24799188
59	IDR2200049406	SAMN35561033	SRR24918228	IDR2200049406	SAMN35561033	SRR24799187
60	IDR2200051484	SAMN35561035	SRR24918227	IDR2200051484	SAMN35561035	SRR24799185
61	IDR2200052714	SAMN35561036	SRR24918226	IDR2200052714	SAMN35561036	SRR24799298
62	IDR2200053957	SAMN35561037	SRR24918224	IDR2200053957	SAMN35561037	SRR24799297
63	IDR2200055273	SAMN35571881	SRR24807232	IDR2200055859	SAMN35561040	SRR24799294
64	IDR2200055526	SAMN35561038	SRR24918223	IDR2200055526	SAMN35561038	SRR24799296
65	IDR2200055785	N/A	N/A	IDR2200033068	SAMN35561018	SRR24799203
66	IDR2200056476	SAMN35561041	SRR24918221	IDR2200056476	SAMN35561041	SRR24799293
67	IDR2200061825	SAMN35561042	SRR24918220	IDR2200061825	SAMN35561042	SRR24799292
68	IDR2200064898	SAMN35571886	SRR24807227	IDR2200064642	SAMN35561044	SRR24799290
69	IDR2200064985	SAMN35561045	SRR24918218	IDR2200064985	SAMN35561045	SRR24799289
70	IDR2200064990	SAMN35561046	SRR24918217	IDR2200064990	SAMN35561046	SRR24799287
71	IDR2300002910	N/A	N/A	IDR2300002976	SAMN35561048	SRR24799285
72	IDR2300004227	SAMN35561050	SRR24918216	IDR2300004227	SAMN35561050	SRR24799283
73	IDR2100069627	SAMN35571836	SRR24807223	IDR2100024849	SAMN35560961	SRR24799266
74	IDR2100073387	SAMN35571839	SRR24807278	IDR2100062394	SAMN35560971	SRR24799255
75	IDR2100086881	SAMN35571851	SRR24807265	IDR2100076089	SAMN35560982	SRR24799243
76	IDR2100073383	SAMN35571838	SRR24807279	IDR2100064982	SAMN35560973	SRR24799253
77	IDR2100090500	SAMN35571853	SRR24807263	IDR2100060191	SAMN35560968	SRR24799258
78	IDR2100039549	SAMN35571834	SRR24807225	IDR2100031507	SAMN35560963	SRR24799264
79	IDR2100078223	SAMN35571842	SRR24807275	IDR2100075708	SAMN35560980	SRR24799245
80	IDR2100093145	SAMN35571854	SRR24807262	IDR2100088588	SAMN35560989	SRR24799235
81	IDR2100081262	SAMN35571846	SRR24807271	IDR2100052313	SAMN35560966	SRR24799260
82	IDR2100062387	SAMN35571835	SRR24807224	IDR2100047195	SAMN35560965	SRR24799262
83	IDR2100083970	SAMN35571848	SRR24807268	IDR2100071132	SAMN35560978	SRR24799247
84	IDR2100079155	SAMN35571844	SRR24807273	IDR2100078551	SAMN35560984	SRR24799241
85	IDR2100095439	SAMN35571855	SRR24807261	IDR2100089354	SAMN35560991	SRR24799233
86	IDR2100086882	SAMN35571852	SRR24807264	IDR2100062380	SAMN35560970	SRR24799256
87	IDR2100075119	SAMN35571841	SRR24807276	IDR2100061776	SAMN35560969	SRR24799257
88	IDR2100084592	SAMN35571849	SRR24807267	IDR2100079413	SAMN35560985	SRR24799240
89	IDR2100086877	SAMN35571850	SRR24807266	IDR2100084591	SAMN35560988	SRR24799236
90	IDR2100103489	SAMN35571856	SRR24807260	IDR2100100734	SAMN35560996	SRR24799227
91	IDR2100078560	SAMN35571843	SRR24807274	IDR2100069628	SAMN35560977	SRR24799248
92	IDR2100105253	SAMN35571857	SRR24807259	IDR2100089216	SAMN35560990	SRR24799234
93	IDR2100082011	SAMN35571847	SRR24807270	IDR2100075744	SAMN35560981	SRR24799244
94	IDR2100107226	SAMN35571858	SRR24807257	IDR2100100785	SAMN35560997	SRR24799226
95	IDR2200000029	SAMN35571859	SRR24807256	IDR2200000009	SAMN35560998	SRR24799225
96	IDR2100070376	SAMN35571837	SRR24807222	IDR2100067056	SAMN35560975	SRR24799251
97	IDR2200001273	SAMN35571861	SRR24807254	IDR2100100535	SAMN35560994	SRR24799230
98	IDR2200002778	SAMN35571863	SRR24807252	IDR2100099382	SAMN35560993	SRR24799231
99	IDR2200006840	SAMN35571864	SRR24807251	IDR2200005438	SAMN35561001	SRR24799222
100	IDR2100079893	SAMN35571845	SRR24807272	IDR2100077589	SAMN35560983	SRR24799242
101	IDR2200012190	SAMN35571870	SRR24807244	IDR2200004641	SAMN35560999	SRR24799224
102	IDR2100073389	SAMN35571840	SRR24807277	IDR2100063536	SAMN35560972	SRR24799254
103	IDR2200063530	SAMN35561043	SRR24918219	IDR2200063530	SAMN35561043	SRR24799291
104	IDR2200020595	SAMN35561009	SRR24918239	IDR2200020595	SAMN35561009	SRR24799213
105	IDR2200024514	SAMN35561012	SRR24918238	IDR2200024514	SAMN35561012	SRR24799210
106	IDR2200055565	SAMN35561039	SRR24918222	IDR2200055565	SAMN35561039	SRR24799295
107	IDR2000136212	SAMN35571832	SRR24807247	IDR2000209643	SAMN31038528	SRR21727884
108	IDR2100013944	SAMN35571833	SRR24807236	IDR2100026461	SAMN35560962	SRR24799265
109	IDR2200009104	SAMN35571865	SRR24807250	IDR2200012018	SAMN35561002	SRR24799221
110	IDR2000022001	SAMN35571830	SRR24807269	IDR2000036067	SAMN31037331	SRR21726732
111	IDR2200009111	SAMN35571866	SRR24807249	IDR2200014643	SAMN35561004	SRR24799219
112	IDR2000046191	SAMN35571831	SRR24807258	IDR2000071834	SAMN35560949	SRR24799279
113	IDR2000001298	SAMN35571828	SRR24807281	IDR2000007237	SAMN31020429	SRR21711115
114	IDR2200002775	SAMN35571862	SRR24807253	IDR2200004990	SAMN35561000	SRR24799223
115	IDR2200009117	SAMN35571867	SRR24807248	IDR2200013121	SAMN35561003	SRR24799220
116	IDR2200000398	SAMN35571860	SRR24807255	IDR2200015013	SAMN35561005	SRR24799218
117	IDR2200009770	SAMN35571868	SRR24807246	IDR2200012018	SAMN35561002	SRR24799221
118	IDR2000006189	SAMN35571829	SRR24807280	IDR2000001293	SAMN31020195	SRR21710919
119	IDR2200009775	SAMN35571869	SRR24807245	IDR2200014643	SAMN35561004	SRR24799219
120	IDR2200051552	SAMN35571880	SRR24807233	IDR2300010960	SAMN35561052	SRR24799281
121	IDR2200060244	SAMN35571883	SRR24807230	IDR2200060244	N/A	N/A
122	IDR2200063531	SAMN35571885	SRR24807228	IDR2200063531	N/A	N/A
123	IDR2200060477	SAMN35571884	SRR24807229	IDR2300002995	SAMN35561049	SRR24799284
124	IDR2200042041	SAMN35571876	SRR24807238	IDR2200050643	SAMN35561034	SRR24799186
125	IDR2200057851	SAMN35571882	SRR24807231	IDR2300001904	SAMN35561047	SRR24799286
126	IDR2200048655	SAMN35571879	SRR24807234	IDR2200049124	SAMN35561030	SRR24799190
127	IDR2300000522	SAMN35571887	SRR24807226	IDR2300008948	SAMN35561051	SRR24799282
